# Supplementary material for: Lack of Phylogenetic Differences in Ectomycorrhizal Fungi among Distinct Mediterranean Pine Forest Habitats
Source: J Fungi (Basel). 2021 Sep 24;7(10):793. doi: 10.3390/jof7100793 (PMC8538088; doi:10.3390/jof7100793)
Supplement: Supplementary file 1 [file jof-07-00793-s001.zip]

Archive with 1 entries (1 files):
- jof-1308271-supplementary.pdf
